# Supplementary material for: Design, Synthesis, In Silico and In Vitro Studies of New Immunomodulatory Anticancer Nicotinamide Derivatives Targeting VEGFR-2
Source: Molecules. 2022 Jun 24;27(13):4079. doi: 10.3390/molecules27134079 (PMC9268560; doi:10.3390/molecules27134079)
Supplement: Supplementary file 1 [file molecules-27-04079-s001.zip]

Archive with 1 entries (1 files):
- molecules-1734805-supplementary.pdf
